# Supplementary material for: A new species of Athelges (Crustacea, Isopoda, Epicaridea, Bopyridae) from Japan, with morphological and DNA barcode data
Source: Zookeys. 2026 Feb 25;1270:207–22. doi: 10.3897/zookeys.1270.160197 (PMC12961403; doi:10.3897/zookeys.1270.160197)
Supplement: XML Treatment for Athelges pileus [file zookeys.1270.160197-treatment1.xml]

<!DOCTYPE tp:taxon-treatment
  PUBLIC "-//TaxonX//DTD Taxonomic Treatment Publishing DTD v0 20100105//EN" "tax-treatment-NSO.dtd">
<tp:taxon-treatment xmlns:tp="http://www.plazi.org/taxpub"><tp:treatment-meta><kwd-group><label>Taxon classification</label><kwd>
                <named-content content-type="kingdom">&gt;Animalia</named-content>
              </kwd><kwd>
                <named-content content-type="order">Isopoda</named-content>
              </kwd><kwd>
                <named-content content-type="family">Bopyridae</named-content>
              </kwd></kwd-group><mixed-citation publication-type="journal"><person-group><name><surname>Shinoda</surname><given-names>Haruki</given-names></name><name><surname>Fujita</surname><given-names>Hiroki</given-names></name><name><surname>Toyota</surname><given-names>Kenji</given-names></name><name><surname>Nakano</surname><given-names>Tomoyuki</given-names></name><name><surname>Shimomura</surname><given-names>Michitaka</given-names></name></person-group><article-title>A new species of <italic><tp:taxon-name><tp:taxon-name-part taxon-name-part-type="genus" reg="Athelges">Athelges</tp:taxon-name-part></tp:taxon-name></italic> (<tp:taxon-name><tp:taxon-name-part taxon-name-part-type="subphylum" reg="Crustacea">Crustacea</tp:taxon-name-part></tp:taxon-name>, <tp:taxon-name><tp:taxon-name-part taxon-name-part-type="order" reg="Isopoda">Isopoda</tp:taxon-name-part></tp:taxon-name>, <tp:taxon-name><tp:taxon-name-part taxon-name-part-type="suborder" reg="Epicaridea">Epicaridea</tp:taxon-name-part></tp:taxon-name>, <tp:taxon-name><tp:taxon-name-part taxon-name-part-type="family" reg="Bopyridae">Bopyridae</tp:taxon-name-part></tp:taxon-name>) from Japan, with morphological and DNA barcode data</article-title><source>Zookeys</source><day>25</day><month>02</month><year>2026</year><volume>1270</volume><fpage>207</fpage><lpage>222</lpage><pub-id pub-id-type="doi">10.3897/zookeys.1270.160197</pub-id></mixed-citation></tp:treatment-meta><tp:nomenclature><tp:taxon-name><object-id xmlns:xlink="http://www.w3.org/1999/xlink" content-type="arpha" xlink:type="simple">9663C94B-60EB-54A7-9680-15F57C01ED9A</object-id>
                    		<tp:taxon-name-part taxon-name-part-type="genus" reg="Athelges">Athelges</tp:taxon-name-part> <tp:taxon-name-part taxon-name-part-type="species" reg="pileus">pileus</tp:taxon-name-part>
                    	
                    		<object-id xmlns:xlink="http://www.w3.org/1999/xlink" content-type="zoobank" xlink:type="simple">https://zoobank.org/AC563BCC-3D6F-471A-910C-15A672CB7821</object-id>
                    	</tp:taxon-name><tp:taxon-authority>Shinoda &amp; Shimomura</tp:taxon-authority><tp:taxon-status xmlns:xlink="http://www.w3.org/1999/xlink" xlink:type="simple">sp. nov.</tp:taxon-status><xref ref-type="fig" rid="F1">Figs 1</xref><xref ref-type="fig" rid="F2">, 2</xref><xref ref-type="fig" rid="F3">, 3</xref><xref ref-type="fig" rid="F4">, 4</xref><xref ref-type="fig" rid="F5">, 5</xref><xref ref-type="fig" rid="F6">, 6 [New Japanese name: Kinoko-o-harayadori]</xref></tp:nomenclature><tp:treatment-sec sec-type="Material examined"><title>Material examined.</title><p><bold><italic>Holotype</italic></bold>: Japan • ♀ (<abbrev xmlns:xlink="http://www.w3.org/1999/xlink" xlink:title="Total length" xlink:type="simple">TL</abbrev> 13.3 mm), infesting <italic><tp:taxon-name><tp:taxon-name-part taxon-name-part-type="genus" reg="Diogenes">Diogenes</tp:taxon-name-part> <tp:taxon-name-part taxon-name-part-type="species" reg="edwardsii">edwardsii</tp:taxon-name-part></tp:taxon-name></italic> (<abbrev xmlns:xlink="http://www.w3.org/1999/xlink" xlink:title="Shield length" xlink:type="simple">SL</abbrev> 8.4 mm); Ishikawa, off the coast of Noto Peninsula, Sosogi; <named-content xmlns:xlink="http://www.w3.org/1999/xlink" content-type="dwc:verbatimCoordinates" xlink:type="simple">37°27'36.3"N, 137°04'27.8"E</named-content>; approximately 13 m depth; 31 July 2023; K. Toyota, K. Tsunoda, T. Sumi, and Tone leg. Basket trap; GenBank: accession numbers <ext-link xmlns:xlink="http://www.w3.org/1999/xlink" xlink:href="LC876712.1" ext-link-type="gen" xlink:type="simple">LC876712.1</ext-link>, <ext-link xmlns:xlink="http://www.w3.org/1999/xlink" xlink:href="LC876714.1" ext-link-type="gen" xlink:type="simple">LC876714.1</ext-link>, <ext-link xmlns:xlink="http://www.w3.org/1999/xlink" xlink:href="LC876786.1" ext-link-type="gen" xlink:type="simple">LC876786.1</ext-link>; <abbrev xmlns:xlink="http://www.w3.org/1999/xlink" content-type="institution" xlink:title="Seto Marine Biological Laboratory" xlink:type="simple">SMBL</abbrev>-V0856. <bold><italic>Allotype</italic></bold>: Japan • ♂ (<abbrev xmlns:xlink="http://www.w3.org/1999/xlink" xlink:title="Total length" xlink:type="simple">TL</abbrev> 3.4 mm), data same as for holotype; <abbrev xmlns:xlink="http://www.w3.org/1999/xlink" content-type="institution" xlink:title="Seto Marine Biological Laboratory" xlink:type="simple">SMBL</abbrev>-V0857. <bold><italic>Paratype</italic></bold>: Japan • ♀ (<abbrev xmlns:xlink="http://www.w3.org/1999/xlink" xlink:title="Total length" xlink:type="simple">TL</abbrev> 10.1 mm), infesting <italic><tp:taxon-name><tp:taxon-name-part taxon-name-part-type="genus" reg="Diogenes">Diogenes</tp:taxon-name-part> <tp:taxon-name-part taxon-name-part-type="species" reg="edwardsii">edwardsii</tp:taxon-name-part></tp:taxon-name></italic> (<abbrev xmlns:xlink="http://www.w3.org/1999/xlink" xlink:title="Shield length" xlink:type="simple">SL</abbrev> 7.2 mm), data same as for holotype; GenBank: accession numbers <ext-link xmlns:xlink="http://www.w3.org/1999/xlink" xlink:href="LC876713.1" ext-link-type="gen" xlink:type="simple">LC876713.1</ext-link>, <ext-link xmlns:xlink="http://www.w3.org/1999/xlink" xlink:href="LC876715.1" ext-link-type="gen" xlink:type="simple">LC876715.1</ext-link>, <ext-link xmlns:xlink="http://www.w3.org/1999/xlink" xlink:href="LC876787.1" ext-link-type="gen" xlink:type="simple">LC876787.1</ext-link>; <abbrev xmlns:xlink="http://www.w3.org/1999/xlink" content-type="institution" xlink:title="Seto Marine Biological Laboratory" xlink:type="simple">SMBL</abbrev>-V0858.</p></tp:treatment-sec><tp:treatment-sec sec-type="Diagnosis"><title>Diagnosis.</title><p>Female: head deeply sunk in thorax, anterior margin of frontal lamina concave; anterolateral margin of head with pair of notches; merus of pereopod 1 with broad and long projection ventrally; pereopods 5 and 6 with large gap between them; pleomeres 1–4 each with subovate biramous pleopods; each pleopod with peduncle, becoming smaller posteriorly; pleotelson with mushroom-shaped end.</p><p>Male: pleon subovate with anal cone distally.</p></tp:treatment-sec><tp:treatment-sec sec-type="Description of holotype female"><title>Description of holotype female.</title><p>(Figs <xref ref-type="fig" rid="F1">1</xref>, <xref ref-type="fig" rid="F2">2</xref>, <xref ref-type="fig" rid="F3">3</xref>, <xref ref-type="fig" rid="F4">4</xref>) Total length 13.3 mm, maximal width 5.1 mm; head length 2.1 mm, head width 2.2 mm, pleon length 5.3 mm. Body: head and pereon nearly symmetrical, pleon slightly turning towards left. Head, pereomeres 1–7, pleomeres 1–4, pleotelson distinctly separated (Fig. <xref ref-type="fig" rid="F2">2A–C</xref>).</p><fig id="F1" position="float" orientation="portrait"><object-id xmlns:xlink="http://www.w3.org/1999/xlink" content-type="doi" xlink:type="simple">10.3897/zookeys.1270.160197.figure1</object-id><object-id xmlns:xlink="http://www.w3.org/1999/xlink" content-type="arpha" xlink:type="simple">CA870963-A113-5A12-A60F-5A00D932F4E2</object-id><label>Figure 1.</label><caption><p><italic><tp:taxon-name><tp:taxon-name-part taxon-name-part-type="genus" reg="Athelges">Athelges</tp:taxon-name-part> <tp:taxon-name-part taxon-name-part-type="species" reg="pileus">pileus</tp:taxon-name-part></tp:taxon-name></italic> sp. nov. holotype female, photographed. Habitus, ventral view. Scale bar: 1 mm.</p></caption><graphic xmlns:xlink="http://www.w3.org/1999/xlink" xlink:href="zookeys-1270-207_article-160197__-g001.jpg" id="oo_1548593.jpg" position="float" orientation="portrait" xlink:type="simple"><uri content-type="original_file" xlink:type="simple">https://binary.pensoft.net/fig/1548593</uri></graphic></fig><fig id="F2" position="float" orientation="portrait"><object-id xmlns:xlink="http://www.w3.org/1999/xlink" content-type="doi" xlink:type="simple">10.3897/zookeys.1270.160197.figure2</object-id><object-id xmlns:xlink="http://www.w3.org/1999/xlink" content-type="arpha" xlink:type="simple">51B94386-0F63-56A0-9A82-8F1524A13169</object-id><label>Figure 2.</label><caption><p><italic><tp:taxon-name><tp:taxon-name-part taxon-name-part-type="genus" reg="Athelges">Athelges</tp:taxon-name-part> <tp:taxon-name-part taxon-name-part-type="species" reg="pileus">pileus</tp:taxon-name-part></tp:taxon-name></italic> sp. nov. holotype female. A. Habitus, dorsal view; B. Habitus, ventral view; C. Pleon, dorsal view; D. Right antennule, dorsal view; E. Right antenna, dorsal view; F. Left maxilliped, outer view; G. Head, barbula and posterior digitate extension, ventral view; H. Left oostegite 1, inner view; I. Left oostegite 1, outer view. Scale bars: 1 cm (A, B); 1 mm (C, E–H); 100 μm (D, E).</p></caption><graphic xmlns:xlink="http://www.w3.org/1999/xlink" xlink:href="zookeys-1270-207_article-160197__-g002.jpg" id="oo_1548594.jpg" position="float" orientation="portrait" xlink:type="simple"><uri content-type="original_file" xlink:type="simple">https://binary.pensoft.net/fig/1548594</uri></graphic></fig><fig id="F3" position="float" orientation="portrait"><object-id xmlns:xlink="http://www.w3.org/1999/xlink" content-type="doi" xlink:type="simple">10.3897/zookeys.1270.160197.figure3</object-id><object-id xmlns:xlink="http://www.w3.org/1999/xlink" content-type="arpha" xlink:type="simple">FACC002C-74B2-5008-8AB5-7FA2129A90CA</object-id><label>Figure 3.</label><caption><p><italic><tp:taxon-name><tp:taxon-name-part taxon-name-part-type="genus" reg="Athelges">Athelges</tp:taxon-name-part> <tp:taxon-name-part taxon-name-part-type="species" reg="pileus">pileus</tp:taxon-name-part></tp:taxon-name></italic> sp. nov. holotype female. A–G. Right pereopods 1–7. Scale bar: 1 mm.</p></caption><graphic xmlns:xlink="http://www.w3.org/1999/xlink" xlink:href="zookeys-1270-207_article-160197__-g003.jpg" id="oo_1548595.jpg" position="float" orientation="portrait" xlink:type="simple"><uri content-type="original_file" xlink:type="simple">https://binary.pensoft.net/fig/1548595</uri></graphic></fig><fig id="F4" position="float" orientation="portrait"><object-id xmlns:xlink="http://www.w3.org/1999/xlink" content-type="doi" xlink:type="simple">10.3897/zookeys.1270.160197.figure4</object-id><object-id xmlns:xlink="http://www.w3.org/1999/xlink" content-type="arpha" xlink:type="simple">649E45D0-BF5F-5D4C-89FE-B6913EE51A32</object-id><label>Figure 4.</label><caption><p><italic><tp:taxon-name><tp:taxon-name-part taxon-name-part-type="genus" reg="Athelges">Athelges</tp:taxon-name-part> <tp:taxon-name-part taxon-name-part-type="species" reg="pileus">pileus</tp:taxon-name-part></tp:taxon-name></italic> sp. nov. holotype female. <bold>A–D</bold> left pleopods 1–4. Scale bar: 1 mm.</p></caption><graphic xmlns:xlink="http://www.w3.org/1999/xlink" xlink:href="zookeys-1270-207_article-160197__-g004.jpg" id="oo_1548596.jpg" position="float" orientation="portrait" xlink:type="simple"><uri content-type="original_file" xlink:type="simple">https://binary.pensoft.net/fig/1548596</uri></graphic></fig><p>Head (Fig. <xref ref-type="fig" rid="F2">2A</xref>) as long as wide, with frontal lamina: posterior and lateral margins convex. Frontal lamina fused with head. Eyes lacking. Antennule (Fig. <xref ref-type="fig" rid="F2">2D</xref>) of three articles: each article with fine setae distally; article 1 with some scales. Antenna (Fig. <xref ref-type="fig" rid="F2">2E</xref>) of five articles: articles 1–3 with some scales; articles 2–4 with fine setae distally. Maxilliped (Fig. <xref ref-type="fig" rid="F2">2F</xref>) with elongate subrectangular anterior lobe lacking palp: smaller, rounded posterior lobe bearing long, thin, acute spur. Barbula (Fig. <xref ref-type="fig" rid="F2">2G</xref>) with three short, distally acute lobes laterally on each side. Posterior digitate extension (Fig. <xref ref-type="fig" rid="F2">2G</xref>) on pereomere 2.</p><p>Pereon (Fig. <xref ref-type="fig" rid="F2">2A</xref>) of seven pereomeres, broadest at pereomeres 5 and 6, tapering anteriorly and posteriorly: pereomeres 1–5 anteriorly concave and posteriorly convex; pereomeres 6 and 7 anteriorly convex and posteriorly concave. Oostegites (Fig. <xref ref-type="fig" rid="F2">2B</xref>) completely enclosing brood pouch. Oostegite 1 (Fig. <xref ref-type="fig" rid="F2">2H, I</xref>) extended over head: anterior lobe laterally expanded and folded; posterior lobe with broad anterior margin tapering to posterior rounded tip; ridge of posterior margin slightly undulate. Oostegite 5 with fringe of setae on posterior margin; each seta of oostegite 5 approximately 0.4 mm in length. All pereopods (Fig. <xref ref-type="fig" rid="F3">3A–G</xref>) with distinct segmentation: propodi each with some scales; carpi each with distoventral tuft of setae. Pereopods 1–5 (Fig. <xref ref-type="fig" rid="F3">3A–E</xref>) carpi each with bearing simple scales. Pereopod 1 (Fig. <xref ref-type="fig" rid="F3">3A</xref>) anterior to head: ischium with simple scales. Pereopods 1–3 (Fig. <xref ref-type="fig" rid="F3">3A–C</xref>) parallel to head. Pereopod 4 (Fig. <xref ref-type="fig" rid="F3">3D</xref>): ischium with simple scales. Pereopods 2–5 (Fig. <xref ref-type="fig" rid="F3">3B–E</xref>): meri each with projection distoventrally. Bases and ischia of pereopods 6 and 7 (Fig. <xref ref-type="fig" rid="F3">3F, G</xref>) longer than pereopods 1–5.</p><p>Pleon (Fig. <xref ref-type="fig" rid="F2">2A, C</xref>) of five pleomeres, pleomeres 1–4 and pleotelson dorsally distinct. Pleomere 1 with broad pleopods (Fig. <xref ref-type="fig" rid="F4">4A</xref>): endopod reniform; exopod subovate. Pleomeres 2–4 each with subovate pleopods (Fig. <xref ref-type="fig" rid="F4">4B–D</xref>). Pleotelson without uropods: distal end mushroom-shaped</p></tp:treatment-sec><tp:treatment-sec sec-type="Description of male"><title>Description of male.</title><p>(Figs <xref ref-type="fig" rid="F5">5</xref>, <xref ref-type="fig" rid="F6">6</xref>) Total length 3.4 mm, maximum width 1.3 mm; head length 0.3 mm, head width 0.9 mm, pleon length 1.0 mm. Head (Fig. <xref ref-type="fig" rid="F5">5A</xref>) subovate, widest posteriorly, fused with pereomere 1 medially. Small eyes near posterolateral margins. Antennule (Fig. <xref ref-type="fig" rid="F5">5D</xref>) of three articles: all articles with fine setae distally, article 2 with seta medially. Antenna (Fig. <xref ref-type="fig" rid="F5">5E</xref>) of seven articles: articles 3–7 with some setae distally. Pereon widest at pereomeres 4 and 5: pereomeres 1–4 slightly tapering anteriorly; pereomeres 5–7 slightly curved posterolaterally. Pereopods 2–7 (Fig. <xref ref-type="fig" rid="F6">6B–G</xref>) similar in size; pereomere 7 fused with pleon ventrally. Pereopod 1 (Fig. <xref ref-type="fig" rid="F6">6A</xref>) smaller than pereopods 2–7. All pereopods with distinct articles: dactyli each with some setae on lateral and ventral margins; propodi each with some setae and few blunt teeth on ventral margin near to insertion of tip of dactylus; carpi each with tuft of setae and some scales on distoventral margin, with seta on lateral margin. Pereopods 1–5 (Fig. <xref ref-type="fig" rid="F6">6A–E</xref>); meri each with seta on distoventral margin, ischia each with two setae on ventral margin. Pereopods 6 and 7 (Fig. <xref ref-type="fig" rid="F6">6F, G</xref>); ischia each with seta on ventral margin. Pleon (Fig. <xref ref-type="fig" rid="F5">5A, B</xref>) subovate, all pleomeres fused without lateral indication of segmentation; posterior margin rounded (Fig. <xref ref-type="fig" rid="F5">5C</xref>), anal cone distally, without pleopods.</p><fig id="F5" position="float" orientation="portrait"><object-id xmlns:xlink="http://www.w3.org/1999/xlink" content-type="doi" xlink:type="simple">10.3897/zookeys.1270.160197.figure5</object-id><object-id xmlns:xlink="http://www.w3.org/1999/xlink" content-type="arpha" xlink:type="simple">776C6FBE-6D32-52BF-9D91-117077163D87</object-id><label>Figure 5.</label><caption><p><italic><tp:taxon-name><tp:taxon-name-part taxon-name-part-type="genus" reg="Athelges">Athelges</tp:taxon-name-part> <tp:taxon-name-part taxon-name-part-type="species" reg="pileus">pileus</tp:taxon-name-part></tp:taxon-name></italic> sp. nov. allotype male. A. Habitus, dorsal view; B. Habitus, ventral view; C. Detail of posterior margin of pleon, ventral view; D. Left antennule, ventral view; E. Left antenna, ventral view. Scale bars: 1 mm (A, B); 100 μm (C–E).</p></caption><graphic xmlns:xlink="http://www.w3.org/1999/xlink" xlink:href="zookeys-1270-207_article-160197__-g005.jpg" id="oo_1548597.jpg" position="float" orientation="portrait" xlink:type="simple"><uri content-type="original_file" xlink:type="simple">https://binary.pensoft.net/fig/1548597</uri></graphic></fig><fig id="F6" position="float" orientation="portrait"><object-id xmlns:xlink="http://www.w3.org/1999/xlink" content-type="doi" xlink:type="simple">10.3897/zookeys.1270.160197.figure6</object-id><object-id xmlns:xlink="http://www.w3.org/1999/xlink" content-type="arpha" xlink:type="simple">F9C205B5-4E4B-50D8-BA30-316A9A235A4F</object-id><label>Figure 6.</label><caption><p><italic><tp:taxon-name><tp:taxon-name-part taxon-name-part-type="genus" reg="Athelges">Athelges</tp:taxon-name-part> <tp:taxon-name-part taxon-name-part-type="species" reg="pileus">pileus</tp:taxon-name-part></tp:taxon-name></italic> sp. nov. allotype male. A–G. Right pereopods 1–7. Scale bar: 100 μm.</p></caption><graphic xmlns:xlink="http://www.w3.org/1999/xlink" xlink:href="zookeys-1270-207_article-160197__-g006.jpg" id="oo_1548598.jpg" position="float" orientation="portrait" xlink:type="simple"><uri content-type="original_file" xlink:type="simple">https://binary.pensoft.net/fig/1548598</uri></graphic></fig></tp:treatment-sec><tp:treatment-sec sec-type="Remarks"><title>Remarks.</title><p>The present species was identified as belonging to the genus <italic><tp:taxon-name><tp:taxon-name-part taxon-name-part-type="genus" reg="Athelges">Athelges</tp:taxon-name-part></tp:taxon-name></italic> Gerstaecker, 1862 by the lack of lateral plates and by the presence of a cylindrical pleon. <italic><tp:taxon-name><tp:taxon-name-part taxon-name-part-type="genus" reg="Athelges">Athelges</tp:taxon-name-part> <tp:taxon-name-part taxon-name-part-type="species" reg="pileus">pileus</tp:taxon-name-part></tp:taxon-name></italic> sp. nov. is similar to <italic><tp:taxon-name><tp:taxon-name-part taxon-name-part-type="genus" reg="Athelges">Athelges</tp:taxon-name-part> <tp:taxon-name-part taxon-name-part-type="species" reg="ankistron">ankistron</tp:taxon-name-part></tp:taxon-name></italic> Markham, 2010 from Australia and <italic><tp:taxon-name><tp:taxon-name-part taxon-name-part-type="genus" reg="Athelges">Athelges</tp:taxon-name-part> <tp:taxon-name-part taxon-name-part-type="species" reg="caudalis">caudalis</tp:taxon-name-part></tp:taxon-name></italic> Barnard, 1955 from South Africa in having the pleotelson of the female produced into a prominent, reflexed, anchor-shaped end (<xref ref-type="bibr" rid="B1">An et al. 2022</xref>). <italic><tp:taxon-name><tp:taxon-name-part taxon-name-part-type="genus" reg="Athelges">Athelges</tp:taxon-name-part> <tp:taxon-name-part taxon-name-part-type="species" reg="pileus">pileus</tp:taxon-name-part></tp:taxon-name></italic> sp. nov. is distinguished from <italic><tp:taxon-name><tp:taxon-name-part taxon-name-part-type="genus" reg="Athelges">A.</tp:taxon-name-part> <tp:taxon-name-part taxon-name-part-type="species" reg="ankistron">ankistron</tp:taxon-name-part></tp:taxon-name></italic> by the following features (those of <italic><tp:taxon-name><tp:taxon-name-part taxon-name-part-type="genus" reg="Athelges">A.</tp:taxon-name-part> <tp:taxon-name-part taxon-name-part-type="species" reg="ankistron">ankistron</tp:taxon-name-part></tp:taxon-name></italic> given in parentheses): pleon extended posteriorly in female (pleon reflexed back), anterolateral margin of head with pair of notches in female (anterolateral margin of head without notches), antenna of five articles in female (antenna of six articles), pereomeres 5 and 6 broadest in female (all pereomeres same width), carpus of pereopod 1 with broad and long projection ventrally in female (carpus of pereopod 1 with projection distoventrally), pereomeres 2–5 with anterior narrowing on dorsal surface in female (pereomeres 2–5 in nearly straight lines on dorsal surface), pereopods 5 and 6 with large gap between them in female (without large gap), pleotelson without uropods, with mushroom-shaped end in female (pleotelson produced into two reflexed posterolateral lobes), antenna of seven articles in male (antenna of five articles), and pleon anteriorly narrower than pereomere 7 in male (pleon anteriorly nearly as broad as pereomere 7). <italic><tp:taxon-name><tp:taxon-name-part taxon-name-part-type="genus" reg="Athelges">Athelges</tp:taxon-name-part> <tp:taxon-name-part taxon-name-part-type="species" reg="pileus">pileus</tp:taxon-name-part></tp:taxon-name></italic> sp. nov. is distinguished from <italic><tp:taxon-name><tp:taxon-name-part taxon-name-part-type="genus" reg="Athelges">A.</tp:taxon-name-part> <tp:taxon-name-part taxon-name-part-type="species" reg="caudalis">caudalis</tp:taxon-name-part></tp:taxon-name></italic> by the following features (those of <italic><tp:taxon-name><tp:taxon-name-part taxon-name-part-type="genus" reg="Athelges">A.</tp:taxon-name-part> <tp:taxon-name-part taxon-name-part-type="species" reg="caudalis">caudalis</tp:taxon-name-part></tp:taxon-name></italic> given in parentheses): pleotelson without uropod, with mushroom-shaped end in female (pleotelson produced into two terminal semicircular posterolateral lobes).</p><p>The present species is similar to <italic><tp:taxon-name><tp:taxon-name-part taxon-name-part-type="genus" reg="Athelges">A.</tp:taxon-name-part> <tp:taxon-name-part taxon-name-part-type="species" reg="takanoshimensis">takanoshimensis</tp:taxon-name-part></tp:taxon-name></italic> in having a maxilliped with elongate subrectangular anterior lobe lacking a palp and smaller, rounded posterior lobe bearing long, thin, acute spur in female, oostegite 1 extended overhead with anterior lobe laterally expanded, folded and posterior lobe with broad anterior margin tapering to posterior rounded tip in female and pleotelson with anal cone in male. <italic><tp:taxon-name><tp:taxon-name-part taxon-name-part-type="genus" reg="Athelges">Athelges</tp:taxon-name-part> <tp:taxon-name-part taxon-name-part-type="species" reg="pileus">pileus</tp:taxon-name-part></tp:taxon-name></italic> sp. nov. is distinguished from <italic><tp:taxon-name><tp:taxon-name-part taxon-name-part-type="genus" reg="Athelges">A.</tp:taxon-name-part> <tp:taxon-name-part taxon-name-part-type="species" reg="takanoshimensis">takanoshimensis</tp:taxon-name-part></tp:taxon-name></italic> by the following features (those of <italic><tp:taxon-name><tp:taxon-name-part taxon-name-part-type="genus" reg="Athelges">A.</tp:taxon-name-part> <tp:taxon-name-part taxon-name-part-type="species" reg="takanoshimensis">takanoshimensis</tp:taxon-name-part></tp:taxon-name></italic> in parentheses): pleon extended posteriorly in female (pleon reflexed back), anterolateral margin of head with pair of notches in female (anterolateral margin of head without notches), pereopods 5 and 6 with large gap in female (without large gap), pleotelson with mushroom-shaped end in female (pleotelson with clavate end) and pleotelson subovate in male (posterior end of pleotelson obtusely pointed).</p><p>The present species is similar to <italic><tp:taxon-name><tp:taxon-name-part taxon-name-part-type="genus" reg="Athelges">A.</tp:taxon-name-part> <tp:taxon-name-part taxon-name-part-type="species" reg="takanoshimensis">takanoshimensis</tp:taxon-name-part></tp:taxon-name></italic> as reported by <xref ref-type="bibr" rid="B14">Markham (1982)</xref> being parasitic on <italic><tp:taxon-name><tp:taxon-name-part taxon-name-part-type="genus" reg="Diogenes">Diogenes</tp:taxon-name-part> <tp:taxon-name-part taxon-name-part-type="species" reg="edwardsii">edwardsii</tp:taxon-name-part></tp:taxon-name></italic>. The present species can be distinguished by the following characters (those of <italic><tp:taxon-name><tp:taxon-name-part taxon-name-part-type="genus" reg="Athelges">A.</tp:taxon-name-part> <tp:taxon-name-part taxon-name-part-type="species" reg="takanoshimensis">takanoshimensis</tp:taxon-name-part></tp:taxon-name></italic>, as reported by <xref ref-type="bibr" rid="B14">Markham (1982)</xref>, in parentheses): anterolateral margin of head with pair of notches in female (without notches), meri of pereopod 1 each with broad and long projection ventrally in female (without projection), pleotelson with mushroom-shaped end (round posterior end). <italic><tp:taxon-name><tp:taxon-name-part taxon-name-part-type="genus" reg="Athelges">Athelges</tp:taxon-name-part> <tp:taxon-name-part taxon-name-part-type="species" reg="takanoshimensis">takanoshimensis</tp:taxon-name-part></tp:taxon-name></italic> as reported by <xref ref-type="bibr" rid="B14">Markham (1982)</xref> also differs from the original description by <xref ref-type="bibr" rid="B7">Ishii (1914)</xref> in the following characters (those of original description of <italic><tp:taxon-name><tp:taxon-name-part taxon-name-part-type="genus" reg="Athelges">A.</tp:taxon-name-part> <tp:taxon-name-part taxon-name-part-type="species" reg="takanoshimensis">takanoshimensis</tp:taxon-name-part></tp:taxon-name></italic> in parentheses): pleon extended posteriorly in female (pleon reflexed back), pereopods 5 and 6 with large gap in female (without large gap).</p><p>Only two of the 349 individuals in the present study were parasitized, and the parasitized rate is thus 0.57%.</p></tp:treatment-sec><tp:treatment-sec sec-type="DNA barcode"><title>DNA barcode.</title><p>A 658-bp fragment of the mitochondrial <abbrev xmlns:xlink="http://www.w3.org/1999/xlink" xlink:title="cytochrome c oxidase subunit 1" xlink:type="simple">COI</abbrev> gene, a 482-bp fragment of the mitochondrial 16S rRNA gene, and a 724-bp fragment of the nuclear 18S rRNA gene from the holotype and paratype females were determined. The sequence data, including the standard barcoding region for animal species, has been deposited as a DNA barcode of <italic><tp:taxon-name><tp:taxon-name-part taxon-name-part-type="genus" reg="Athelges">A.</tp:taxon-name-part> <tp:taxon-name-part taxon-name-part-type="species" reg="pileus">pileus</tp:taxon-name-part></tp:taxon-name></italic> sp. nov. in the GenBank under accession number <ext-link xmlns:xlink="http://www.w3.org/1999/xlink" xlink:href="LC876712.1" ext-link-type="gen" xlink:type="simple">LC876712.1</ext-link>, <ext-link xmlns:xlink="http://www.w3.org/1999/xlink" xlink:href="LC876713.1" ext-link-type="gen" xlink:type="simple">LC876713.1</ext-link>, <ext-link xmlns:xlink="http://www.w3.org/1999/xlink" xlink:href="LC876714.1" ext-link-type="gen" xlink:type="simple">LC876714.1</ext-link>, <ext-link xmlns:xlink="http://www.w3.org/1999/xlink" xlink:href="LC876715.1" ext-link-type="gen" xlink:type="simple">LC876715.1</ext-link>, <ext-link xmlns:xlink="http://www.w3.org/1999/xlink" xlink:href="LC876786.1" ext-link-type="gen" xlink:type="simple">LC876786.1</ext-link>, <ext-link xmlns:xlink="http://www.w3.org/1999/xlink" xlink:href="LC876787.1" ext-link-type="gen" xlink:type="simple">LC876787.1</ext-link>.</p></tp:treatment-sec><tp:treatment-sec sec-type="Etymology"><title>Etymology.</title><p>Derived from the Latin noun “pileus”, referring to the pleotelson, which is shaped like a mushroom cap.</p><p>The Japanese name comes from the pleotelson, which is shaped like a mushroom cap, Kinoko-o.</p></tp:treatment-sec><tp:treatment-sec sec-type="Phylogenetic analysis"><title>Phylogenetic analysis.</title><p><abbrev xmlns:xlink="http://www.w3.org/1999/xlink" xlink:title="Maximum likelihood" xlink:type="simple">ML</abbrev> tree, based on the concatenated dataset of 16S rRNA, 18S rRNA, and <abbrev xmlns:xlink="http://www.w3.org/1999/xlink" xlink:title="cytochrome c oxidase subunit 1" xlink:type="simple">COI</abbrev> sequences (Fig. <xref ref-type="fig" rid="F7">7</xref>), supports the monophyly of <italic><tp:taxon-name><tp:taxon-name-part taxon-name-part-type="genus" reg="Athelges">A.</tp:taxon-name-part> <tp:taxon-name-part taxon-name-part-type="species" reg="pileus">pileus</tp:taxon-name-part></tp:taxon-name></italic> sp. nov. and <italic><tp:taxon-name><tp:taxon-name-part taxon-name-part-type="genus" reg="Athelges">A.</tp:taxon-name-part> <tp:taxon-name-part taxon-name-part-type="species" reg="takanoshimensis">takanoshimensis</tp:taxon-name-part></tp:taxon-name></italic> (<abbrev xmlns:xlink="http://www.w3.org/1999/xlink" xlink:title="SH-like approximate likelihood ratio tests" xlink:type="simple">SH-aLRT</abbrev> = 99.9% and <abbrev xmlns:xlink="http://www.w3.org/1999/xlink" xlink:title="ultrafast bootstrap replicates" xlink:type="simple">UFBoot</abbrev> = 100%) and shows that these species are genetically distinct. These two sequences of <italic><tp:taxon-name><tp:taxon-name-part taxon-name-part-type="genus" reg="Athelges">A.</tp:taxon-name-part> <tp:taxon-name-part taxon-name-part-type="species" reg="pileus">pileus</tp:taxon-name-part></tp:taxon-name></italic> sp. nov. formed a fully supported clade (<abbrev xmlns:xlink="http://www.w3.org/1999/xlink" xlink:title="SH-like approximate likelihood ratio tests" xlink:type="simple">SH-aLRT</abbrev> = 99.8% and <abbrev xmlns:xlink="http://www.w3.org/1999/xlink" xlink:title="ultrafast bootstrap replicates" xlink:type="simple">UFBoot</abbrev> = 100%), and three sequences of <italic><tp:taxon-name><tp:taxon-name-part taxon-name-part-type="genus" reg="Athelges">A.</tp:taxon-name-part> <tp:taxon-name-part taxon-name-part-type="species" reg="takanoshimensis">takanoshimensis</tp:taxon-name-part></tp:taxon-name></italic> also formed a clade with equally strong support (<abbrev xmlns:xlink="http://www.w3.org/1999/xlink" xlink:title="SH-like approximate likelihood ratio tests" xlink:type="simple">SH-aLRT</abbrev> = 99.8% and <abbrev xmlns:xlink="http://www.w3.org/1999/xlink" xlink:title="ultrafast bootstrap replicates" xlink:type="simple">UFBoot</abbrev> = 100%). <abbrev xmlns:xlink="http://www.w3.org/1999/xlink" xlink:title="Kimura 2-parameter" xlink:type="simple">K2P</abbrev> distances among the two species were 20.7–21.1% (Table <xref ref-type="table" rid="T3">3</xref>).</p><fig id="F7" position="float" orientation="portrait"><object-id xmlns:xlink="http://www.w3.org/1999/xlink" content-type="doi" xlink:type="simple">10.3897/zookeys.1270.160197.figure7</object-id><object-id xmlns:xlink="http://www.w3.org/1999/xlink" content-type="arpha" xlink:type="simple">EF2208F4-6798-51A2-8E7C-67ABBE4A6A47</object-id><label>Figure 7.</label><caption><p>Maximum-likelihood tree from IQ-TREE analysis based on concatenated 16S, 18S, and <abbrev xmlns:xlink="http://www.w3.org/1999/xlink" xlink:title="cytochrome c oxidase subunit 1" xlink:type="simple">COI</abbrev> sequences (1751 bp). Numbers near nodes indicate <abbrev xmlns:xlink="http://www.w3.org/1999/xlink" xlink:title="SH-like approximate likelihood ratio tests" xlink:type="simple">SH-aLRT</abbrev> and <abbrev xmlns:xlink="http://www.w3.org/1999/xlink" xlink:title="ultrafast bootstrap replicates" xlink:type="simple">UFBoot</abbrev> support values. Clades with <abbrev xmlns:xlink="http://www.w3.org/1999/xlink" xlink:title="SH-like approximate likelihood ratio tests" xlink:type="simple">SH-aLRT</abbrev> ≥ 80% and <abbrev xmlns:xlink="http://www.w3.org/1999/xlink" xlink:title="ultrafast bootstrap replicates" xlink:type="simple">UFBoot</abbrev> ≥ 95% are considered well supported.</p></caption><graphic xmlns:xlink="http://www.w3.org/1999/xlink" xlink:href="zookeys-1270-207_article-160197__-g007.jpg" id="oo_1548599.jpg" position="float" orientation="portrait" xlink:type="simple"><uri content-type="original_file" xlink:type="simple">https://binary.pensoft.net/fig/1548599</uri></graphic></fig><table-wrap id="T3" position="float" orientation="portrait"><label>Table 3.</label><caption><p><abbrev xmlns:xlink="http://www.w3.org/1999/xlink" xlink:title="Kimura 2-parameter" xlink:type="simple">K2P</abbrev> distances (%) among partial <abbrev xmlns:xlink="http://www.w3.org/1999/xlink" xlink:title="cytochrome c oxidase subunit 1" xlink:type="simple">COI</abbrev> sequences (658 bp) from <italic><tp:taxon-name><tp:taxon-name-part taxon-name-part-type="genus" reg="Athelges">A.</tp:taxon-name-part> <tp:taxon-name-part taxon-name-part-type="species" reg="pileus">pileus</tp:taxon-name-part></tp:taxon-name></italic> sp. nov. and <italic><tp:taxon-name><tp:taxon-name-part taxon-name-part-type="genus" reg="Athelges">A.</tp:taxon-name-part> <tp:taxon-name-part taxon-name-part-type="species" reg="takanoshimensis">takanoshimensis</tp:taxon-name-part></tp:taxon-name></italic>.</p></caption><table><tbody><tr><th rowspan="1" colspan="1"/><th rowspan="1" colspan="1">1</th><th rowspan="1" colspan="1">2</th><th rowspan="1" colspan="1">3</th><th rowspan="1" colspan="1">4</th><th rowspan="1" colspan="1">5</th></tr><tr><td rowspan="1" colspan="1">1. <italic><tp:taxon-name><tp:taxon-name-part taxon-name-part-type="genus" reg="Athelges">A.</tp:taxon-name-part> <tp:taxon-name-part taxon-name-part-type="species" reg="pileus">pileus</tp:taxon-name-part></tp:taxon-name></italic> sp. nov. (<abbrev xmlns:xlink="http://www.w3.org/1999/xlink" content-type="institution" xlink:title="Seto Marine Biological Laboratory" xlink:type="simple">SMBL</abbrev>-V0856)</td><td rowspan="1" colspan="1"/><td rowspan="1" colspan="1"/><td rowspan="1" colspan="1"/><td rowspan="1" colspan="1"/><td rowspan="1" colspan="1"/></tr><tr><td rowspan="1" colspan="1">2. <italic><tp:taxon-name><tp:taxon-name-part taxon-name-part-type="genus" reg="Athelges">A.</tp:taxon-name-part> <tp:taxon-name-part taxon-name-part-type="species" reg="pileus">pileus</tp:taxon-name-part></tp:taxon-name></italic> sp. nov. (<abbrev xmlns:xlink="http://www.w3.org/1999/xlink" content-type="institution" xlink:title="Seto Marine Biological Laboratory" xlink:type="simple">SMBL</abbrev>-V0857)</td><td rowspan="1" colspan="1">0.8</td><td rowspan="1" colspan="1"/><td rowspan="1" colspan="1"/><td rowspan="1" colspan="1"/><td rowspan="1" colspan="1"/></tr><tr><td rowspan="1" colspan="1">3. <italic><tp:taxon-name><tp:taxon-name-part taxon-name-part-type="genus" reg="Athelges">A.</tp:taxon-name-part> <tp:taxon-name-part taxon-name-part-type="species" reg="takanoshimensis">takanoshimensis</tp:taxon-name-part></tp:taxon-name></italic> (<abbrev xmlns:xlink="http://www.w3.org/1999/xlink" content-type="institution" xlink:title="Seto Marine Biological Laboratory" xlink:type="simple">SMBL</abbrev>-V0864)</td><td rowspan="1" colspan="1">20.7</td><td rowspan="1" colspan="1">20.9</td><td rowspan="1" colspan="1"/><td rowspan="1" colspan="1"/><td rowspan="1" colspan="1"/></tr><tr><td rowspan="1" colspan="1">4. <italic><tp:taxon-name><tp:taxon-name-part taxon-name-part-type="genus" reg="Athelges">A.</tp:taxon-name-part> <tp:taxon-name-part taxon-name-part-type="species" reg="takanoshimensis">takanoshimensis</tp:taxon-name-part></tp:taxon-name></italic> (<abbrev xmlns:xlink="http://www.w3.org/1999/xlink" content-type="institution" xlink:title="Seto Marine Biological Laboratory" xlink:type="simple">SMBL</abbrev>-V0865)</td><td rowspan="1" colspan="1">20.9</td><td rowspan="1" colspan="1">21.1</td><td rowspan="1" colspan="1">0.5</td><td rowspan="1" colspan="1"/><td rowspan="1" colspan="1"/></tr><tr><td rowspan="1" colspan="1">5. <italic><tp:taxon-name><tp:taxon-name-part taxon-name-part-type="genus" reg="Athelges">A.</tp:taxon-name-part> <tp:taxon-name-part taxon-name-part-type="species" reg="takanoshimensis">takanoshimensis</tp:taxon-name-part></tp:taxon-name></italic> (<abbrev xmlns:xlink="http://www.w3.org/1999/xlink" content-type="institution" xlink:title="Seto Marine Biological Laboratory" xlink:type="simple">SMBL</abbrev>-V0866)</td><td rowspan="1" colspan="1">20.7</td><td rowspan="1" colspan="1">20.9</td><td rowspan="1" colspan="1">0.3</td><td rowspan="1" colspan="1">0.2</td><td rowspan="1" colspan="1"/></tr></tbody></table></table-wrap></tp:treatment-sec><ref-list><ref id="B1"><mixed-citation xmlns:xlink="http://www.w3.org/1999/xlink" xlink:type="simple">An J, Liu Y, Luo R, Paulay G (2022) Redescription of five species of <tp:taxon-name><tp:taxon-name-part taxon-name-part-type="subfamily">Athelginae</tp:taxon-name-part></tp:taxon-name> Codreanu &amp; Codreanu, 1956 (<tp:taxon-name><tp:taxon-name-part taxon-name-part-type="order">Isopoda</tp:taxon-name-part></tp:taxon-name>, <tp:taxon-name><tp:taxon-name-part taxon-name-part-type="family">Bopyridae</tp:taxon-name-part></tp:taxon-name>), with new localities and new hosts. Crustaceana 95(10–12): 1179–1205. <ext-link xlink:href="10.1163/15685403-bja10252" ext-link-type="doi" xlink:type="simple">https://doi.org/10.1163/15685403-bja10252</ext-link></mixed-citation></ref><ref id="B14"><mixed-citation xmlns:xlink="http://www.w3.org/1999/xlink" xlink:type="simple">Markham JC (1982) Bopyrid isopods parasitic on decapod crustaceans in Hong Kong and southern China. Volume 1. In: Morton BS, Tseng CK (Eds) Proceedings of the First International Marine Biological Workshop: the Marine Flora and Fauna of Hong Kong and Southern China. Hong Kong University Press, Hong Kong, 325–391.</mixed-citation></ref><ref id="B7"><mixed-citation xmlns:xlink="http://www.w3.org/1999/xlink" xlink:type="simple">Ishii S (1914) On a new epicaridean isopod (<italic><tp:taxon-name><tp:taxon-name-part taxon-name-part-type="genus">Athelges</tp:taxon-name-part> <tp:taxon-name-part taxon-name-part-type="species">takanoshimensis</tp:taxon-name-part></tp:taxon-name></italic> sp. nov.) from <italic><tp:taxon-name><tp:taxon-name-part taxon-name-part-type="genus">Eupagurus</tp:taxon-name-part> <tp:taxon-name-part taxon-name-part-type="species">samuelis</tp:taxon-name-part></tp:taxon-name></italic> Stimpson. Annotationes Zoologicae Japonenses 8: 519–530.</mixed-citation></ref></ref-list></tp:taxon-treatment>
